# Supplementary material for: P2K1 Receptor, Heterotrimeric Gα Protein and CNGC2/4 Are Involved in Extracellular ATP-Promoted Ion Influx in the Pollen of Arabidopsis thaliana
Source: Plants (Basel). 2021 Aug 23;10(8):1743. doi: 10.3390/plants10081743 (PMC8400636; doi:10.3390/plants10081743)
Supplement: Supplementary file 1 [file plants-10-01743-s001.zip]

Archive with 1 entries (1 files):
- plants-1345720-supplementary.pdf
